# Supplementary material for: Hematopoietic stem and progenitor cells improve survival from sepsis by boosting immunomodulatory cells
Source: eLife. 2022 Feb 15;11:e74561. doi: 10.7554/eLife.74561 (PMC8846591; doi:10.7554/eLife.74561)
Supplement: Figure 2—figure supplement 1—source data 1. [file elife-74561-fig2-figsupp1-data1.xlsx]

## Sheet: Sheet1
All data shown as Cell/bone
C- HSPCs
Naïve	GAS	Flu	SI
440413	137006	292564	134503
300675	139905	230122	114492
279045	149978	229313	92309.9
218911	129379	228185	137529
225196	108751	185090	153080
D- HSCs
Naïve	GAS	Flu	SI
9316.43	1861.5	3799.53	1285.07
4845	2022.72	2892.25	1294.85
6467.15	1778.08	2572.78	1145.92
2828.03	2134.08	2664.09	1458.64
3318.67	1653.52	2435.4	1720
E- MPP1
Naïve	GAS	Flu	SI
9951.64	4690.98	8865.57	5482.94
7267.5	3624.04	6539	4634.2
5030	11596.2	6935.32	4329.02
6284.52	4068.09	6138.99	4723.21
6281.77	5024.16	5942.38	5160
F- MPP2
Naïve	GAS	Flu	SI
35995.3	15636.6	29129.7	15420.8
29925	15170.4	23892.5	14311.5
27545.3	12369.3	22372	10822.5
21995.8	10670.4	22007.7	14586.4
23704.8	9539.55	16560.7	15480
G- MPP3
Naïve	GAS	Flu	SI
177859	70737	125384	61683.1
145350	68266.8	98085	57927.5
128145	59527.2	115216	36287.3
104742	56686.5	94980.6	69459
99560.2	47697.8	77932.8	73960
H- MPP4
Naïve	GAS	Flu	SI
33877.9	17125.8	31662.8	19704.3
29925	13484.8	31437.5	14993
28742.9	13142.4	27965	14005.6
23043.2	8002.8	34749	17364.8
27260.5	10175.5	20457.4	17200
