# Supplementary material for: Hematopoietic stem and progenitor cells improve survival from sepsis by boosting immunomodulatory cells
Source: eLife. 2022 Feb 15;11:e74561. doi: 10.7554/eLife.74561 (PMC8846591; doi:10.7554/eLife.74561)
Supplement: Figure 6—figure supplement 1—source data 1. [file elife-74561-fig6-figsupp1-data1.xlsx]

## Sheet: Sheet1
A- BM T cells (%WBM)
Naïve	GAS	GAS+HSPC
2.49	2.86	1.06
2.35	1.38	1.39
2.14	1.77	1.54
2.17	1.19
B- PB T Cells (% of PB)
Naïve	GAS	GAS+HSPC
18.9	4.19	4.21
24.5	15.1	20.7
22.1	8.14	20.4
19.9	13.9	6.33
D- Proliferative T cells (% of T cells)
T cells	M	PMN
93.6474	85.743	83.2668
93.5851	85.5099	82.8886
94.3029	85.6034	83.5599
94.507	79.4611	83.8161
86.7779	82.1465	81.9198
87.6016	81.8293	80.1183
88.6051		77.7371
89.8333
